# Supplementary material for: Liver cirrhosis in metabolic dysfunction-associated steatohepatitis
Source: Gastroenterol Rep (Oxf). 2025 May 2;13:goaf037. doi: 10.1093/gastro/goaf037 (PMC12065432; doi:10.1093/gastro/goaf037)
Supplement: goaf037_Supplementary_Data [file goaf037_supplementary_data.zip]

Archive with 1 entries (1 files):
- Supplementary Table 1 reviewed.docx
